# Supplementary material for: Innovative Calcium Carbonate-Based Products to Repair Cracked Cement Mortars
Source: Materials (Basel). 2022 Jun 7;15(12):4044. doi: 10.3390/ma15124044 (PMC9229066; doi:10.3390/ma15124044)
Supplement: Supplementary file 1 [file materials-15-04044-s001.zip]

Archive with 1 entries (1 files):
- materials-1745820-supplementary.pdf
